# Supplementary material for: Integrated single-cell RNA sequencing reveals the tumor heterogeneity and microenvironment landscape during liver metastasis in adenocarcinoma of esophagogastric junction
Source: Front Immunol. 2025 Jan 9;15:1484234. doi: 10.3389/fimmu.2024.1484234 (PMC11754270; doi:10.3389/fimmu.2024.1484234)
Supplement: Supplementary file 4 [file DataSheet1.zip]

Archive with 5 entries (4 files):
- Raw data/
- Raw data/cellchat.R
- Raw data/fromto.R
- Raw data/sc.R
- Raw data/scRNAseq  R language.zip
